# Supplementary material for: DEPCOD: a tool to detect and visualize co-evolution of protein domains
Source: Nucleic Acids Res. 2022 May 10;50(W1):W246–53. doi: 10.1093/nar/gkac349 (PMC9252791; doi:10.1093/nar/gkac349)
Supplement: gkac349_Supplemental_Files [file gkac349_supplemental_files.zip]

Archive with 2 entries (2 files):
- DEPCOD_webserver_supplement.pdf
- KEGG_enrichment_in_domain_clusters.adjP.xls
