# Supplementary material for: DEPCOD: a tool to detect and visualize co-evolution of protein domains
Source: Nucleic Acids Res. 2022 May 10;50(W1):W246–53. doi: 10.1093/nar/gkac349 (PMC9252791; doi:10.1093/nar/gkac349)
Supplement: gkac349_Supplemental_Files [file gkac349_supplemental_files.zip › KEGG_enrichment_in_domain_clusters.adjP.xls]

C6	C4	C7	C5	C2	C3	C9	C1	C8	C10
Neuroactive ligand-receptor interaction	1	1	1	0.999995963094035	0.999994579166315	0.999995361183213	0.0180820507716044	4.59540595950188e-43	4.97648469231765e-05	0.999996219598294
Axon guidance	0.999995408152258	0.0650445542740923	0.999995744983792	0.999995963094035	0.0335514163025834	2.99477498844626e-11	1.57986030797691e-14	1.46255258505793e-19	0.999996155092228	0.999996219598294
Rap1 signaling pathway	0.999995408152258	0.141225950870548	0.999995744983792	0.999995963094035	0.77701315975392	3.16242877964454e-09	2.46361409280913e-10	1.80164703915678e-15	0.788057160923018	0.999996219598294
Regulation of actin cytoskeleton	0.999995408152258	0.00877146533007384	0.999995744983792	0.999995963094035	8.88949469192023e-06	8.00138369760473e-05	3.32475211860772e-06	3.66358927275485e-15	0.999996155092228	0.999996219598294
Calcium signaling pathway	0.999995408152258	0.142903260813678	0.999995744983792	0.999995963094035	0.999994579166315	0.000549650648236223	8.2350114613718e-07	6.20351088119207e-15	0.960655073918982	0.999996219598294
Ras signaling pathway	0.999995408152258	0.00413508706178024	0.999995744983792	0.999995963094035	0.761032373862888	0.0219810480346391	0.0011079216946262	2.09333977418985e-14	0.752102596717	0.999996219598294
PI3K-Akt signaling pathway	0.999995408152258	3.28973090066783e-07	0.999995744983792	0.999995963094035	0.321918973401502	7.06107885398895e-05	0.595270616607875	6.38455346858881e-14	0.258210575549138	0.712339195953652
Pathways in cancer	0.999995408152258	0.0640806664468569	0.999995744983792	0.999995963094035	0.753627851023341	1.34346084686224e-14	2.18820299711208e-15	2.09646661661074e-13	0.900917968956511	0.999996219598294
Nicotine addiction	1	0.975765405171582	1	1	1	1	1.67904620914306e-20	1.89015554625334e-10	0.999996155092228	0.999996219598294
Melanoma	1	0.285168751947515	0.999995744983792	0.999995963094035	0.68253822406282	0.0130578637276821	0.980611139369081	1.89015554625334e-10	0.999996155092228	0.999996219598294
Dilated cardiomyopathy	0.999995408152258	0.228375512234137	0.999995744983792	0.999995963094035	0.677377636009996	0.0123135382070607	0.000537450387843724	3.36396955852396e-10	0.13764845881444	0.999996219598294
Hypertrophic cardiomyopathy	0.999995408152258	0.269445652381443	0.999995744983792	0.999995963094035	0.291576581482045	0.0331034557390218	0.00243752738472589	3.54037363218602e-09	0.581910794294148	0.999996219598294
MAPK signaling pathway	0.999995408152258	9.04496840927657e-06	0.999995744983792	0.999995963094035	0.0676548700967535	9.39754591036768e-07	0.0220583574274471	6.2726153181238e-09	0.999996155092228	0.999996219598294
ECM-receptor interaction	0.999995408152258	0.000828560686672799	0.999995744983792	0.117215513385152	0.937676813784802	1.45133613959381e-10	0.0173008264004867	1.69811824668539e-08	0.116363728256327	0.999996219598294
Cholinergic synapse	0.999995408152258	0.000564788530813408	0.999995744983792	0.999995963094035	0.960829463821628	1.13029027433077e-09	3.39227367231485e-12	5.52369999824022e-08	0.999996155092228	0.999996219598294
Glutamatergic synapse	0.999995408152258	0.00141825140095187	0.999995744983792	0.999995963094035	0.999994579166315	0.00046584216108537	1.1103146869082e-18	7.75783551394999e-08	0.999996155092228	0.999996219598294
cAMP signaling pathway	0.999995408152258	0.125427497500525	0.999995744983792	0.999995963094035	0.999994579166315	1.3407574268211e-11	1.62675398533235e-13	2.54208717634263e-07	0.999996155092228	0.999996219598294
Focal adhesion	0.734475907634021	1.15103487051679e-08	0.999995744983792	0.999995963094035	0.0650062811766476	4.4102515571522e-20	2.53767486856902e-10	3.12964605713015e-07	0.999996155092228	0.999996219598294
Breast cancer	0.999995408152258	0.0422142239794404	0.999995744983792	0.999995963094035	0.683123628606125	5.20661457766574e-06	2.15962015315277e-15	5.88753703411753e-07	0.999996155092228	0.999996219598294
Arrhythmogenic right ventricular cardiomyopathy	0.999995408152258	0.675766858232486	0.999995744983792	0.999995963094035	0.511887072506093	4.45025071243823e-05	2.50720146439421e-06	5.98720360559075e-07	0.0583405216661227	0.999996219598294
Protein digestion and absorption	1	0.999995480816126	0.999995744983792	0.999995963094035	0.999994579166315	4.6093518915324e-18	0.561025518922402	7.19152801044707e-07	0.999996155092228	0.999996219598294
Proteoglycans in cancer	0.637415142779935	0.00106674772594643	0.999995744983792	0.999995963094035	0.520298479391777	3.62864491730263e-08	7.39839660737151e-17	7.25435202481631e-07	0.999996155092228	0.999996219598294
Serotonergic synapse	0.999995408152258	0.00613868050929695	0.999995744983792	0.999995963094035	0.999994579166315	0.00258468698729197	7.39197285377663e-06	1.02498242449567e-06	0.999996155092228	0.999996219598294
Other types of O-glycan biosynthesis	0.999995408152258	1	0.999995744983792	0.999995963094035	0.999994579166315	0.999995361183213	5.76013575900029e-17	1.19862652110241e-06	0.999996155092228	1
Morphine addiction	0.999995408152258	0.18015811267416	1	0.999995963094035	0.999994579166315	1.53102923750539e-05	1.40243783691685e-15	1.58996911550219e-06	0.999996155092228	0.999996219598294
Small cell lung cancer	0.999995408152258	0.0160262007852208	0.0141835687187084	0.999995963094035	0.323331678053891	0.00049880229161067	0.00025506403259824	2.27516113457386e-06	0.844053096809132	0.999996219598294
Acute myeloid leukemia	1	0.0303246356267452	0.999995744983792	0.999995963094035	0.411092614517308	8.00138369760473e-05	0.00142602767801603	2.58872039494688e-06	0.999996155092228	0.999996219598294
GABAergic synapse	0.999995408152258	0.000386941817343591	0.999995744983792	0.999995963094035	0.999994579166315	0.000922009264681927	4.26475823501257e-11	6.27996293765969e-06	0.999996155092228	0.999996219598294
Glycosaminoglycan biosynthesis	1	1	1	0.999995963094035	1	1	5.34080097783760e-09	7.26606740231023e-06	0.999996155092228	1
Pancreatic secretion	0.999995408152258	0.577773152662735	0.999995744983792	0.999995963094035	0.999994579166315	3.06425477211532e-05	0.00304614247593447	8.86374204716761e-06	0.180568408202024	0.999996219598294
Thyroid hormone signaling pathway	0.673067297051468	4.85750849048647e-06	0.863021672020054	0.999995963094035	0.445458715962918	8.65947317075235e-08	7.61660050374998e-09	1.07520733133049e-05	0.999996155092228	0.999996219598294
Circadian entrainment	0.734475907634021	0.048854501620936	0.999995744983792	0.999995963094035	0.999994579166315	1.09536656168338e-07	4.12438771572269e-08	1.17269192966066e-05	0.999996155092228	0.999996219598294
AGE-RAGE signaling pathway in diabetic complications	0.999995408152258	0.00366976379485396	0.999995744983792	0.999995963094035	0.187697347129793	5.44396174378491e-08	0.000450194833175402	3.10955102955412e-05	0.999996155092228	0.999996219598294
Gastric cancer	0.999995408152258	0.486226102457618	0.999995744983792	0.999995963094035	0.999994579166315	0.00334189713378139	3.60775411930698e-15	4.81242170447733e-05	0.999996155092228	0.999996219598294
Prostate cancer	0.999995408152258	0.0249407980335515	0.999995744983792	0.999995963094035	0.00861749879280327	4.31869213366127e-06	0.0460515989430926	7.68764402710053e-05	0.396623342054984	0.999996219598294
Cell adhesion molecules	0.999995408152258	0.999995480816126	1	0.999995963094035	0.999994579166315	0.907928210934867	0.999994309935749	7.68764402710053e-05	2.84449965755195e-10	7.93350605733569e-05
Phospholipase D signaling pathway	0.999995408152258	0.074837683454931	0.999995744983792	0.999995963094035	0.0662385238870674	2.16968292334667e-06	1.03746840026354e-09	7.68764402710053e-05	0.999996155092228	0.999996219598294
Chronic myeloid leukemia	0.999995408152258	0.218794704009094	0.999995744983792	0.999995963094035	0.0676548700967535	0.00334189713378139	3.40854164168407e-08	7.79589692074815e-05	0.999996155092228	0.999996219598294
Platelet activation	0.729327819725877	0.0153372705942318	0.999995744983792	0.999995963094035	0.762888442530839	1.1628242808719e-05	1.75243798638853e-07	0.00011845492986017	0.999996155092228	0.999996219598294
p53 signaling pathway	0.999995408152258	0.298374793892044	0.305368878292887	0.999995963094035	0.999994579166315	0.999995361183213	0.999994309935749	0.000211879496935033	0.999996155092228	0.999996219598294
Human papillomavirus infection	0.999995408152258	7.57134685647174e-08	0.999995744983792	0.999995963094035	0.603123546027341	2.83257928237898e-13	6.05144396066007e-12	0.00022350336124523	0.999996155092228	0.999996219598294
FoxO signaling pathway	0.999995408152258	0.000369376552877605	0.999995744983792	0.999995963094035	0.768743702430321	1.15515328435731e-05	0.00201990614187098	0.000280251575515991	0.999996155092228	0.999996219598294
Retrograde endocannabinoid signaling	0.999995408152258	0.00399360631655096	0.999995744983792	0.999995963094035	0.999994579166315	0.00059634364055889	2.17049974707393e-07	0.000303913942898484	0.999996155092228	0.999996219598294
Pancreatic cancer	0.999995408152258	0.0029630579961316	0.739572134137426	0.999995963094035	0.237419363081878	0.00334189713378139	0.105592989965291	0.000518590767462114	0.999996155092228	0.999996219598294
Endometrial cancer	1	0.0607226118776682	0.999995744983792	0.999995963094035	0.323262344053619	1.1628242808719e-05	5.58022212400091e-05	0.00052942490924467	0.999996155092228	0.999996219598294
Mucin type O-glycan biosynthesis	1	1	1	1	1	1	4.05164311823076e-09	0.000739355989619779	0.614012668463559	1
Leukocyte transendothelial migration	0.999995408152258	0.00326460212971942	0.999995744983792	0.999995963094035	0.528510130274085	0.00286761840093462	0.0445101952493101	0.00103926322740866	0.269223312326151	0.999996219598294
Regulation of lipolysis in adipocytes	0.999995408152258	0.504552866406701	0.999995744983792	0.999995963094035	0.999994579166315	0.0113512054833377	0.000822767495067596	0.00144172798138898	0.884870993623489	0.999996219598294
Relaxin signaling pathway	0.999995408152258	0.00614903722907204	0.999995744983792	0.999995963094035	0.694995003675895	6.19075217569533e-13	6.37298982956624e-05	0.00144172798138898	0.999996155092228	0.999996219598294
NF-kappa B signaling pathway	0.999995408152258	0.945376340783889	0.993644031844074	0.999995963094035	0.87897311172694	0.975001816044206	0.999994309935749	0.00436897472300117	0.00659378914551065	0.999996219598294
Gap junction	2.51018946444553e-06	0.0468839718214403	0.999995744983792	0.999995963094035	0.999994579166315	7.73102611144438e-07	0.00396164281883682	0.00487238670566493	0.999996155092228	0.999996219598294
Inflammatory mediator regulation of TRP channels	0.551785252819303	0.0527410134441162	0.709217846633239	0.999995963094035	0.999994579166315	1.3196339937089e-07	0.00778146935895291	0.00487238670566493	0.999996155092228	0.999996219598294
Chemokine signaling pathway	0.999995408152258	0.0150986478488171	0.999995744983792	0.999995963094035	0.999994579166315	5.20661457766574e-06	0.000584997917018136	0.00487238670566493	1.85817478452897e-06	0.999996219598294
Non-small cell lung cancer	1	0.0227482804267989	0.437349561288494	0.999995963094035	0.0706880128355543	6.08257984770535e-05	0.000212455573622153	0.00508468153815169	0.999996155092228	0.999996219598294
Growth hormone synthesis, secretion and action	0.999995408152258	0.00106965059623956	0.999995744983792	0.999995963094035	0.407250891227479	7.68749395364678e-15	4.5297705575327e-09	0.0053330782763131	0.999996155092228	0.999996219598294
Chemical carcinogenesis	0.999995408152258	0.067286160217937	0.999995744983792	0.402090494258876	0.761032373862888	2.64548325633078e-05	0.000219170428079677	0.00745603879057203	0.999996155092228	0.999996219598294
Transcriptional misregulation in cancer	0.999995408152258	0.999995480816126	0.999995744983792	0.999995963094035	0.746447971457116	7.04027648278198e-05	1.56802201999893e-05	0.0077136856565172	0.999996155092228	0.999996219598294
Fluid shear stress and atherosclerosis	0.870945098567903	0.0135712732782526	0.322787929273846	0.695933868476129	0.710349409840267	0.0121965564314076	0.120623141492322	0.00819817734919485	0.740512671487136	0.999996219598294
Type II diabetes mellitus	0.999995408152258	3.68899063179614e-05	0.999995744983792	0.999995963094035	0.291576581482045	0.000203168987846177	0.000249709898850263	0.00953304085263895	0.999996155092228	0.999996219598294
Apelin signaling pathway	0.999995408152258	9.22956323747638e-08	0.999995744983792	0.999995963094035	0.762888442530839	1.343767899471e-07	0.00216134337121465	0.0102569169309406	0.999996155092228	0.999996219598294
Parathyroid hormone synthesis, secretion and action	1	0.0263090383352963	0.999995744983792	0.999995963094035	0.708578801061912	4.95077840533019e-11	4.38273464457345e-06	0.0108268771642176	0.999996155092228	0.999996219598294
Mannose type O-glycan biosynthesis	1	1	1	0.999995963094035	0.999994579166315	0.999995361183213	0.000312674451736475	0.0113240310600546	0.999996155092228	1
Colorectal cancer	0.999995408152258	0.000655870154582623	0.999995744983792	0.999995963094035	0.701793160797386	4.99720562245954e-07	0.00650622955143277	0.0113240310600546	0.999996155092228	0.999996219598294
Human cytomegalovirus infection	0.999995408152258	0.000752050846776982	0.999995744983792	0.999995963094035	0.889392210144526	3.20158031837493e-05	0.415365969968662	0.0113240310600546	0.982568619456667	0.999996219598294
Gastric acid secretion	0.637415142779935	0.810361866532615	0.999995744983792	0.999995963094035	0.952211184090736	1.0271765397255e-08	6.12340930485985e-06	0.0113240310600546	0.999996155092228	0.999996219598294
Inositol phosphate metabolism	1	0.62439684636188	0.0536595629894245	0.999995963094035	4.84429105558763e-11	0.0144837137391678	0.000703736709059347	0.0120250831022927	0.999996155092228	0.999996219598294
Long-term depression	0.999995408152258	0.0328538574905379	0.999995744983792	0.999995963094035	0.92660412725927	1.01472784621186e-08	7.90805101012511e-06	0.012246642278198	0.999996155092228	0.999996219598294
Hepatitis C	0.999995408152258	0.0259183302880277	0.999995744983792	0.999995963094035	0.999994579166315	0.779398044222674	0.765727835921571	0.0128073782329074	0.20118968202321	0.0180309848992804
Vascular smooth muscle contraction	0.0424895605623708	0.0297604548706245	0.999995744983792	0.999995963094035	0.999994579166315	1.95336792122027e-06	0.00128332374700314	0.0148226993152606	0.292916204463449	0.999996219598294
Non-homologous end-joining	1	0.171040009726817	0.999995744983792	0.999995963094035	0.407250891227479	1	1	0.0149431434805469	0.35093153957345	1
Glioma	0.999995408152258	0.0303515827048813	0.00745816921938252	0.999995963094035	0.468148855997375	3.06425477211532e-05	0.00104197033885192	0.0175546057065995	0.999996155092228	0.999996219598294
Cellular senescence	0.734475907634021	2.56854729041514e-07	0.026549805134235	0.999995963094035	0.937676813784802	0.0384136531277614	0.0165618683161372	0.0177536970858973	0.999996155092228	0.999996219598294
Kaposi sarcoma-associated herpesvirus infection	0.999995408152258	0.000768577985854309	0.999995744983792	0.999995963094035	0.952211184090736	0.0600929408006098	0.999994309935749	0.0185863949349489	0.999996155092228	0.0402137498538175
Phosphatidylinositol signaling system	0.999995408152258	0.791560997229783	0.012639850855117	0.999995963094035	1.58067531315563e-10	0.00012629374613553	4.98967305933936e-07	0.0222121560042192	0.999996155092228	0.999996219598294
Basal cell carcinoma	1	0.999995480816126	0.999995744983792	0.999995963094035	0.999994579166315	0.256681013704468	1.01375241032275e-13	0.0225660283137855	0.999996155092228	0.999996219598294
Lysine degradation	0.878627673782147	0.00115892578743104	0.000323410138953462	0.999995963094035	0.00227626115988061	0.0287792882043761	0.0102961870757348	0.0225660283137855	0.999996155092228	0.999996219598294
Prolactin signaling pathway	1	0.0183776523272481	0.999995744983792	0.999995963094035	0.495343654017747	0.0567052060789182	1.54600699531506e-08	0.0236926227881639	0.999996155092228	0.999996219598294
cGMP-PKG signaling pathway	0.866223034625629	0.000653956050285673	0.951472269537461	0.999995963094035	0.694995003675895	1.93612230105996e-07	4.03726708737541e-09	0.0268777330066826	0.999996155092228	0.999996219598294
B cell receptor signaling pathway	0.999995408152258	0.000828560686672799	0.999995744983792	0.999995963094035	0.0126068464514506	0.128895362071091	0.0530691171015199	0.0268777330066826	0.999996155092228	0.999996219598294
Bladder cancer	0.999995408152258	0.239502537741022	0.618433025087198	0.999995963094035	0.0997083581428429	0.0124718223258098	0.777923016033112	0.0269300384072183	0.999996155092228	0.999996219598294
Nitrogen metabolism	1	0.917411536132526	0.999995744983792	0.695088470165728	1	0.621518654621015	1	0.0279168163754739	0.999996155092228	1
Apoptosis	0.41433084736927	0.941693137603232	0.999995744983792	0.928386253506463	0.0658773325486496	0.0894983062505841	0.76137116728023	0.0281846588196827	0.999996155092228	0.999996219598294
Spinocerebellar ataxia	0.0010995623300477	5.22380221991135e-11	0.391058455413858	0.999995963094035	0.762888442530839	0.000356471217800674	2.36134598665008e-08	0.0317760300565769	0.999996155092228	0.999996219598294
Glycosphingolipid biosynthesis	1	1	1	0.999995963094035	0.999994579166315	0.999995361183213	0.999994309935749	0.0317760300565769	0.0114159261067339	0.999996219598294
Taste transduction	0.999995408152258	0.917411536132526	1	0.999995963094035	0.999994579166315	0.437118402537466	0.00294252708272124	0.0332311339409619	0.999996155092228	0.000103881239049636
TGF-beta signaling pathway	0.999995408152258	0.0386892569380186	0.999995744983792	0.999995963094035	0.999994579166315	0.000649898674181944	1.20263125834495e-09	0.0387330162790163	0.999996155092228	0.999996219598294
Osteoclast differentiation	0.999995408152258	0.105722437850689	0.999995744983792	0.928386253506463	0.128927950168522	0.0660720288854708	0.604960010682698	0.0418158099353903	0.999996155092228	0.0393675210268629
Hepatocellular carcinoma	0.999995408152258	0.0806233183701069	0.999995744983792	0.999995963094035	0.140388460346998	6.50589633982219e-07	9.87049881250032e-15	0.0430383293856727	0.999996155092228	0.999996219598294
Amoebiasis	0.999995408152258	0.0186407933088505	0.999995744983792	0.999995963094035	0.999994579166315	1.66427206371634e-11	0.0126024318314276	0.0430383293856727	0.0248842950811813	0.413620980093713
Oxytocin signaling pathway	0.233478770377546	0.00165315369456788	0.999995744983792	0.999995963094035	0.960829463821628	8.20557285829729e-09	1.49466212370047e-09	0.0468772604453147	0.999996155092228	0.999996219598294
Thyroid cancer	1	0.335354245251608	0.999995744983792	0.999995963094035	0.8666378589332	0.00637936681311355	0.243152529804232	0.0468772604453147	0.999996155092228	0.999996219598294
Hippo signaling pathway	0.656720070657633	0.218794704009094	0.999995744983792	0.999995963094035	0.999994579166315	1.1372518267738e-07	4.53646647291763e-23	0.0556719813006341	0.999996155092228	0.999996219598294
Estrogen signaling pathway	0.525294042872842	0.343037987914766	0.999995744983792	0.999995963094035	0.762888442530839	0.000181264554548211	2.95368214795341e-06	0.0557238183419121	0.516863153791443	0.999996219598294
Neurotrophin signaling pathway	0.155692142170912	0.0102563970217849	0.257084605137386	0.999995963094035	0.708578801061912	5.50923958588116e-06	3.55684541652658e-06	0.0584816303205915	0.999996155092228	0.999996219598294
Renin secretion	0.999995408152258	0.0763295753390701	0.999995744983792	0.999995963094035	0.999994579166315	0.00956337922819158	7.61341381292866e-07	0.061977638551729	0.999996155092228	0.999996219598294
Longevity regulating pathway	0.626118080656728	0.0186407933088505	0.999995744983792	0.999995963094035	0.414799659272478	9.75566164636351e-07	0.00304614247593447	0.0685228540392663	0.999996155092228	0.999996219598294
Measles	0.729327819725877	0.616567416288797	0.999995744983792	0.999995963094035	0.952211184090736	0.999995361183213	0.999994309935749	0.0685228540392663	0.354195521041081	3.65142524090521e-07
Hepatitis B	0.999995408152258	0.00626090663085796	0.999995744983792	0.999995963094035	0.253330471715027	0.000477382339800078	0.105592989965291	0.0715306424382835	0.740512671487136	0.21280249727773
GnRH secretion	0.999995408152258	0.00049619553855142	0.999995744983792	0.999995963094035	0.87897311172694	3.01713206826785e-06	3.60775411930698e-15	0.0853099802481915	0.999996155092228	0.999996219598294
Salivary secretion	0.999995408152258	0.861916732130613	0.957300955859962	0.999995963094035	0.999994579166315	2.04425737395858e-06	0.000120805438457433	0.0866250531287365	0.999996155092228	0.999996219598294
Sphingolipid signaling pathway	0.999995408152258	3.43155703220694e-06	0.97962079846524	0.999995963094035	0.708578801061912	1.84765528353646e-07	0.252965002399582	0.08741331097417	0.999996155092228	0.999996219598294
mTOR signaling pathway	0.999995408152258	0.000386941817343591	0.999995744983792	0.999995963094035	0.999994579166315	0.000205653756579567	1.08962099890393e-12	0.0981679783199768	0.999996155092228	0.999996219598294
Cardiac muscle contraction	0.999995408152258	0.509438624542222	0.999995744983792	0.999995963094035	0.708578801061912	0.310936441271613	0.0294395116818964	0.100733579621329	0.999996155092228	0.999996219598294
Wnt signaling pathway	0.529649774313375	0.00454708525547945	0.999995744983792	0.999995963094035	0.999994579166315	1.94678329960812e-08	1.04193953665823e-16	0.101018131926986	0.999996155092228	0.999996219598294
Notch signaling pathway	0.840700867572126	0.13020411731807	0.999995744983792	0.789217776836279	0.674932503295868	3.72539499815616e-06	1.88319488886459e-11	0.115151144988861	0.999996155092228	0.999996219598294
Central carbon metabolism in cancer	0.999995408152258	4.54247915908757e-05	0.999995744983792	0.999995963094035	2.14488199450568e-05	0.115314007122779	0.595270616607875	0.117778559284309	0.999996155092228	0.999996219598294
Cocaine addiction	1	0.594706894338945	0.999995744983792	0.999995963094035	0.535615813773548	0.0894983062505841	1.15108963966201e-05	0.127204607843743	0.999996155092228	0.999996219598294
C-type lectin receptor signaling pathway	0.999995408152258	0.000452242174884522	0.682379332887443	0.999995963094035	0.952211184090736	0.160707091498207	0.143514590856831	0.12808778795986	0.865818145243848	0.999996219598294
TNF signaling pathway	0.999995408152258	0.416450027624994	0.999995744983792	0.999995963094035	0.0676548700967535	0.0113776367371821	0.999994309935749	0.134293752225495	0.233902488565743	0.999996219598294
Signaling pathways regulating pluripotency of stem cells	1	0.142903260813678	0.999995744983792	0.999995963094035	0.8666378589332	1.13745457703355e-08	5.02936039659591e-25	0.140807110760068	0.999996155092228	0.999996219598294
Fc epsilon RI signaling pathway	0.999995408152258	0.00260246566956698	0.999995744983792	0.999995963094035	0.58638360934442	0.000338937470698326	0.0217144455684346	0.144463294399382	0.999996155092228	0.67197241644371
Cushing syndrome	0.999995408152258	0.231676074714279	0.999995744983792	0.999995963094035	0.92660412725927	2.52728207252513e-10	4.60059181562654e-17	0.144463294399382	0.999996155092228	0.999996219598294
Malaria	0.999995408152258	0.610993092667126	0.999995744983792	0.999995963094035	0.960829463821628	0.829827417665181	0.820721492573584	0.144463294399382	0.160416637884804	0.00158137343983882
Epstein-Barr virus infection	0.626118080656728	0.0441878103986762	0.999995744983792	0.999995963094035	0.708578801061912	0.987677707649102	0.999994309935749	0.144855809237238	0.17934194557783	8.37643086353351e-05
Choline metabolism in cancer	0.999995408152258	0.000515231894276979	0.999995744983792	0.999995963094035	0.00504694942005621	5.18831831712065e-06	0.00368800197188241	0.144855809237238	0.999996155092228	0.999996219598294
Yersinia infection	0.866223034625629	0.000313513493975895	0.999995744983792	0.999995963094035	0.00973147406992939	1.21001357403394e-06	0.1590521088947	0.158314875561782	0.999996155092228	0.999996219598294
Renal cell carcinoma	0.999995408152258	0.00720495058276403	0.999995744983792	0.999995963094035	0.465180499871196	1.21707980702072e-09	7.61341381292866e-07	0.158931185939676	0.999996155092228	0.999996219598294
Ovarian steroidogenesis	1	0.948938250739011	0.999995744983792	0.472337340445121	0.999994579166315	0.222508631902818	0.290882995161972	0.164318114212024	0.0114159261067339	0.999996219598294
Circadian rhythm	0.0598222329623025	0.671977492252897	0.999995744983792	1	0.171422127823669	0.00185750718320654	0.00538136603533771	0.211297636928083	0.999996155092228	0.999996219598294
Human immunodeficiency virus 1 infection	0.999995408152258	2.04538784800354e-08	0.985790933915928	0.999995963094035	0.694995003675895	2.00403646008014e-05	0.999994309935749	0.221484612821804	0.999996155092228	0.260023150861752
MicroRNAs in cancer	0.999995408152258	0.723587270633897	0.999995744983792	0.999995963094035	0.996913752320264	0.0338414241649915	0.918030542464999	0.240280128363675	0.999996155092228	0.999996219598294
Adrenergic signaling in cardiomyocytes	0.525294042872842	0.000260116344794289	0.669753739033817	0.999995963094035	0.52408248522144	1.13029027433077e-09	3.09514310435282e-05	0.240280128363675	0.999996155092228	0.999996219598294
Cortisol synthesis and secretion	0.999995408152258	0.324658295763578	1	0.999995963094035	0.674932503295868	9.42607784684504e-07	2.95368214795341e-06	0.240386485510911	0.999996155092228	0.999996219598294
Carbohydrate digestion and absorption	0.999995408152258	0.00626090663085796	0.999995744983792	0.999995963094035	0.999994579166315	2.98823904499067e-06	0.00106114936928296	0.262515238791687	0.631564586510542	0.999996219598294
Complement and coagulation cascades	1	0.999995480816126	0.999995744983792	0.0824384424144279	0.762888442530839	0.793131700965522	0.999994309935749	0.264801936736436	7.47729954068076e-20	0.0749537797590989
Long-term potentiation	0.0146684825254432	6.42260993959381e-06	0.999995744983792	0.999995963094035	0.999994579166315	6.99939755934097e-10	1.48575717673445e-06	0.300706308034122	0.999996155092228	1
Hedgehog signaling pathway	0.256088260430698	0.00106965059623956	0.999995744983792	0.999995963094035	0.999994579166315	3.06425477211532e-05	0.017395414617709	0.31262365707493	0.999996155092228	0.999996219598294
Viral myocarditis	0.999995408152258	0.917411536132526	0.999995744983792	0.999995963094035	0.999994579166315	0.793131700965522	0.519258025496344	0.317627025424796	0.00011743785341351	0.0377609939820451
Lysosome	0.999995408152258	0.255759289503765	0.999995744983792	0.577091494711715	0.00598779346480041	0.957129964268292	0.765727835921571	0.356386450809405	0.999996155092228	0.999996219598294
Bacterial invasion of epithelial cells	0.999995408152258	0.00332669858496706	0.999995744983792	0.999995963094035	0.0706880128355543	2.4069628347605e-07	2.53336906329138e-05	0.367249431989214	0.999996155092228	0.999996219598294
Shigellosis	0.000665071970267162	4.74925833484302e-08	0.999995744983792	0.999995963094035	0.212632542134488	1.5704195324556e-10	0.0104206522235905	0.368148273828458	0.999996155092228	0.999996219598294
PD-L1 expression and PD-1 checkpoint pathway in cancer	0.999995408152258	1.25883893411275e-06	0.999995744983792	0.999995963094035	0.187697347129793	0.00611458886204455	0.415457086661767	0.369388753689088	0.999996155092228	0.999996219598294
Fc gamma R-mediated phagocytosis	0.999995408152258	6.42260993959381e-06	0.688417145009957	0.999995963094035	7.87291638955765e-06	0.0133243163836584	0.00142602767801603	0.369900125746914	0.999996155092228	0.999996219598294
Autophagy	0.999995408152258	0.000313513493975895	0.00909654894750493	0.999995963094035	0.511887072506093	0.0106243313828413	0.1590521088947	0.370402990111678	0.999996155092228	0.999996219598294
Lipid and atherosclerosis	0.060169276189435	0.00413508706178024	0.999995744983792	0.999995963094035	0.861467263110226	0.0045989035487558	0.0818949775729099	0.392357314296045	0.999996155092228	0.564868784578728
Thyroid hormone synthesis	0.999995408152258	0.20950988562264	0.999995744983792	0.999995963094035	0.223595768278175	8.66088923622891e-06	0.0266207616937104	0.424354079183162	0.752151808120615	0.999996219598294
Pathogenic Escherichia coli infection	2.73540125588961e-06	0.0118460822511544	0.889717372275695	0.999995963094035	0.68253822406282	0.0149661252780304	0.595270616607875	0.443975722415845	0.999996155092228	0.999996219598294
Dopaminergic synapse	0.637415142779935	1.15438346120307e-07	0.999995744983792	0.999995963094035	0.999994579166315	1.81814640278251e-07	1.80724802136384e-05	0.447274656649798	0.999996155092228	0.999996219598294
Toxoplasmosis	0.999995408152258	0.074837683454931	0.999995744983792	0.999995963094035	0.999994579166315	0.00525504397311925	0.469446173445379	0.45137910565323	0.00481016205066861	0.564868784578728
Aldosterone-regulated sodium reabsorption	0.999995408152258	0.0106464968170961	0.999995744983792	0.999995963094035	0.703436906379092	0.00179357833496187	0.00778146935895291	0.470050123073619	0.258555993090551	0.999996219598294
Homologous recombination	1	0.000655870154582623	0.0141835687187084	0.0593063022082803	0.952211184090736	1	1	0.47366947990703	0.960655073918982	0.999996219598294
Leishmaniasis	0.999995408152258	0.228375512234137	0.999995744983792	0.999995963094035	0.999994579166315	0.999995361183213	0.999994309935749	0.487078565440757	0.0157163103420408	0.00473855155389466
PPAR signaling pathway	0.999995408152258	0.796178729780338	0.109421952083	0.928386253506463	0.999994579166315	0.999995361183213	0.0458826273202024	0.52741284540753	0.999996155092228	0.999996219598294
Alzheimer disease	2.53375570165343e-09	7.57134685647174e-08	0.999995744983792	0.999995963094035	0.999994579166315	0.0678776380131878	4.69158548273372e-07	0.551013336810893	0.999996155092228	0.999996219598294
Diabetic cardiomyopathy	0.999995408152258	2.2975755228042e-05	0.500227379617891	0.999995963094035	0.6818769758426	0.00369189232373284	0.308579672256943	0.568168331411431	0.999996155092228	0.999996219598294
T cell receptor signaling pathway	0.999995408152258	0.000182296141593583	0.993644031844074	0.999995963094035	0.117002388712213	4.15053496684796e-05	0.00823285013936815	0.568168331411431	0.999996155092228	0.999996219598294
Insulin signaling pathway	0.525294042872842	0.000131221490260551	0.565795022586535	0.999995963094035	0.762888442530839	1.343767899471e-07	1.51304270404515e-07	0.568168331411431	0.999996155092228	0.999996219598294
Mitophagy	0.525294042872842	0.0709004109856474	0.536793316799031	0.999995963094035	0.943088634584102	0.0473646051573957	0.392253693673869	0.598027485356224	0.999996155092228	0.999996219598294
ErbB signaling pathway	1	0.00143301932299315	0.999995744983792	0.999995963094035	0.0658773325486496	2.37317227596716e-16	8.11213234259688e-10	0.617096154908618	0.999996155092228	0.999996219598294
Adipocytokine signaling pathway	0.999995408152258	0.384088072389709	0.750767118749636	0.999995963094035	0.0302372056885156	0.107705409365404	0.0248167180368667	0.633466314994408	0.999996155092228	0.999996219598294
Tight junction	0.000665071970267162	0.000381261332605471	0.999995744983792	0.999995963094035	0.999994579166315	2.51986431030122e-07	0.109562320737454	0.635158064088381	0.999996155092228	0.999996219598294
Endocrine and other factor-regulated calcium reabsorption	0.999995408152258	0.000204441294049671	0.999995744983792	0.999995963094035	0.762888442530839	8.220655028853e-10	5.34080097783760e-09	0.639602397119909	0.999996155092228	0.999996219598294
Insulin secretion	0.999995408152258	0.339404674875358	1	0.999995963094035	0.223595768278175	1.66427206371634e-11	8.2350114613718e-07	0.639602397119909	0.900917968956511	0.999996219598294
Cell cycle	0.999995408152258	7.73525900100091e-06	0.000237214372038058	0.999995963094035	0.000354175178177965	0.998706772111766	0.437112524352951	0.655876328957705	0.999996155092228	0.999996219598294
Insulin resistance	0.999995408152258	0.00378155821720888	0.999995744983792	0.999995963094035	0.0302372056885156	8.66088923622891e-06	0.000129849015526004	0.674133233603897	0.999996155092228	0.999996219598294
Human T-cell leukemia virus 1 infection	0.999995408152258	0.00547345477670105	0.391058455413858	0.999995963094035	0.234111414519686	0.0308365286213284	0.0709444758618001	0.710538371571278	0.483552032185227	0.999996219598294
NOD-like receptor signaling pathway	0.999995408152258	0.486226102457618	0.999995744983792	0.999995963094035	0.999994579166315	0.778423499268343	0.999994309935749	0.710538371571278	0.100530431727346	1.9227188599716e-15
VEGF signaling pathway	0.999995408152258	1.30018761837569e-09	0.999995744983792	0.999995963094035	0.912823250702832	0.00248356584753153	0.0273585510921789	0.710538371571278	0.999996155092228	0.999996219598294
Melanogenesis	0.999995408152258	0.284778092066148	0.999995744983792	0.999995963094035	0.999994579166315	5.43834265627823e-11	5.09257020562231e-11	0.710538371571278	0.999996155092228	0.999996219598294
GnRH signaling pathway	0.999995408152258	0.000655870154582623	0.288904342382861	0.999995963094035	0.999994579166315	2.75524178507282e-14	0.000748802695656519	0.722885951927689	0.999996155092228	0.999996219598294
Glycerophospholipid metabolism	0.999995408152258	0.914705401161357	0.0896446732860891	0.999995963094035	0.000369953608572613	0.315899858045102	0.999994309935749	0.745158657674945	0.999996155092228	0.999996219598294
Mineral absorption	0.999995408152258	0.999995480816126	0.723974649963532	0.999995963094035	0.770387941816356	0.107705409365404	0.0145332623126169	0.745158657674945	0.999996155092228	0.999996219598294
IL-17 signaling pathway	0.999995408152258	0.127675890151179	0.999995744983792	0.999995963094035	0.92660412725927	0.901311365373686	0.999994309935749	0.749995619726816	0.0188634889539933	0.745261420721389
Glycerolipid metabolism	1	0.999995480816126	0.0252497548506278	0.999995963094035	0.00143907744195839	0.596952210963091	0.240011304932063	0.786007291300023	0.999996155092228	0.999996219598294
Toll-like receptor signaling pathway	0.999995408152258	0.594706894338945	0.999995744983792	0.999995963094035	0.999994579166315	0.160707091498207	0.999994309935749	0.798871293207793	0.158638793217429	0.000107781185323215
Th1 and Th2 cell differentiation	0.999995408152258	0.00756171747512848	0.999995744983792	0.999995963094035	0.898454020323697	0.370013187646565	0.237259902810755	0.817231636344635	0.258555993090551	0.00530191470436802
Phototransduction	0.41433084736927	0.998255992741478	0.00215871456028823	0.999995963094035	0.952211184090736	0.906223221617734	0.0660611031327625	0.825212323705281	0.999996155092228	0.999996219598294
Adherens junction	0.779012027131682	0.0895409651634332	1	0.999995963094035	0.16133730136172	2.28194904829708e-09	5.44970797725449e-05	0.825212323705281	0.999996155092228	0.999996219598294
African trypanosomiasis	1	0.795903912765537	0.999995744983792	0.999995963094035	0.979123662143837	0.00637936681311355	0.999994309935749	0.833145145435728	0.0765495397954308	0.103024406677498
Alanine, aspartate and glutamate metabolism	1	0.577139490896571	0.000568235077147481	0.999995963094035	0.32693913381402	0.829827417665181	0.886393935801676	0.833145145435728	1	0.999996219598294
Arginine and proline metabolism	1	0.79769116746298	0.0259705425243016	0.928386253506463	0.0291267669866403	0.987677707649102	0.425925364488483	0.833145145435728	0.999996155092228	1
Chagas disease	0.999995408152258	0.29383903847563	0.999995744983792	0.999995963094035	0.999994579166315	3.06425477211532e-05	0.412066626066686	0.837859884452812	0.0143195842518759	0.413620980093713
Th17 cell differentiation	0.999995408152258	0.0952699188673245	0.999995744983792	0.999995963094035	0.999994579166315	0.769677450908223	0.0680265597496566	0.852616766325805	0.20118968202321	0.0011719015880812
Amphetamine addiction	0.0524405726441202	0.0166373686377063	0.999995744983792	0.999995963094035	0.603123546027341	0.00358498500449045	0.000300322352911328	0.89080413488089	0.999996155092228	0.999996219598294
Legionellosis	2.04722012089383e-06	0.72524121063129	0.656868809805144	0.999995963094035	0.999994579166315	0.999995361183213	0.999994309935749	0.931510081191463	0.0507956347776488	0.67197241644371
Maturity onset diabetes of the young	1	0.992993908393996	1	0.999995963094035	0.999994579166315	2.11370385025192e-07	0.0445101952493101	0.931510081191463	0.999996155092228	0.999996219598294
Histidine metabolism	1	0.969545807787489	0.0167669701822718	0.999995963094035	0.971177640160263	0.999995361183213	0.595270616607875	0.957399014321734	0.999996155092228	1
AMPK signaling pathway	0.864999344878783	0.000237856306542938	0.268389115829829	0.999995963094035	0.117002388712213	0.000376084479588132	0.0445101952493101	0.957399014321734	0.999996155092228	0.999996219598294
Pathways of neurodegeneration	2.53375570165343e-09	5.63482798519869e-08	0.758882635197407	0.999995963094035	0.999994579166315	8.17122487972206e-06	1.65063335880065e-11	0.961132059603966	0.999996155092228	0.999996219598294
Phagosome	9.86169106753927e-08	0.0102563970217849	0.999995744983792	0.999995963094035	0.952211184090736	0.941652094614323	0.999994309935749	0.972566492157487	0.396623342054984	0.67197241644371
Salmonella infection	4.8106619857732e-07	5.22380221991135e-11	0.999995744983792	0.999995963094035	0.92660412725927	1.84664376892298e-09	0.371922394581806	0.972566492157487	0.999996155092228	0.999996219598294
Other glycan degradation	1	1	1	0.403265759584552	0.0856396441806904	1	0.72841690849945	0.972566492157487	0.0114159261067339	1
Natural killer cell mediated cytotoxicity	0.999995408152258	0.127947993707999	0.999995744983792	0.999995963094035	0.999994579166315	0.083974183087295	0.561025518922402	0.993988563937513	0.999996155092228	2.23467537842043e-16
Progesterone-mediated oocyte maturation	0.999995408152258	0.000271590412884185	0.999995744983792	0.999995963094035	0.620973215264098	7.19996323439762e-06	0.0622091347513136	0.993998566606918	0.999996155092228	0.999996219598294
Influenza A	0.740179333463416	0.213234689622565	0.889717372275695	0.999995963094035	0.999994579166315	0.906223221617734	0.999994309935749	0.999995973285324	0.000193783307746938	5.44315418896835e-07
Inflammatory bowel disease	0.999995408152258	1	0.999995744983792	0.999995963094035	1	0.999995361183213	0.820914558750874	0.999995973285324	0.0172493824445354	2.41035680155874e-07
Pyrimidine metabolism	0.999995408152258	0.00859321156801468	0.0608121650378532	0.999995963094035	0.414799659272478	0.999995361183213	0.999994309935749	0.999995973285324	0.999996155092228	0.999996219598294
Primary immunodeficiency	0.999995408152258	0.999995480816126	0.745371930580395	0.999995963094035	0.710349409840267	0.999995361183213	0.999994309935749	0.999995973285324	0.0976843931204999	0.000456227496538478
Arachidonic acid metabolism	0.999995408152258	1	0.97962079846524	0.0322097670155058	0.999994579166315	0.999995361183213	0.999994309935749	0.999995973285324	0.396623342054984	0.999996219598294
Purine metabolism	0.999995408152258	0.00311607563535957	0.288904342382861	0.999995963094035	0.761032373862888	0.0217779401443103	1.02937193166562e-05	0.999995973285324	0.999996155092228	0.999996219598294
Pertussis	0.866223034625629	0.504552866406701	0.999995744983792	0.999995963094035	0.999994579166315	0.658051927307257	0.999994309935749	0.999995973285324	0.0005777775137013	0.00399162055760293
One carbon pool by folate	1	0.373382142643888	0.00228725697652456	0.928386253506463	0.26811664126229	0.998923251974917	0.505245979466363	0.999995973285324	0.999996155092228	1
Bile secretion	0.999995408152258	0.999995480816126	0.999995744983792	0.999995963094035	0.999994579166315	0.344336396064737	0.0420184336454609	0.999995973285324	0.00100674520758868	0.999996219598294
Vasopressin-regulated water reabsorption	0.999995408152258	0.0111087094039424	1	0.999995963094035	0.140388460346998	0.0194031818780271	0.143514590856831	0.999995973285324	0.999996155092228	0.999996219598294
HIF-1 signaling pathway	0.999995408152258	4.84135554247305e-05	0.758882635197407	0.999995963094035	0.323331678053891	1.05327103988845e-06	0.00778146935895291	0.999995973285324	0.999996155092228	0.999996219598294
Coronavirus disease	1.30122011147899e-05	1.0426562403952e-13	0.999995744983792	0.999995963094035	0.999994579166315	0.956403539921598	0.999994309935749	0.999995973285324	0.180922933385637	0.0163718405879739
Starch and sucrose metabolism	0.999995408152258	0.00903868725409337	0.685551214192328	0.999995963094035	0.174056261134596	0.296214010920244	0.999994309935749	0.999995973285324	0.999996155092228	0.999996219598294
Tyrosine metabolism	1	0.948938250739011	0.000112860627877001	0.999995963094035	0.961520559298513	0.999995361183213	0.999994309935749	0.999995973285324	0.999996155092228	0.999996219598294
RNA degradation	0.00641519563189108	1.50444017771539e-09	0.012639850855117	0.999995963094035	0.132734764117024	0.508655795564223	0.999994309935749	0.999995973285324	0.999996155092228	1
JAK-STAT signaling pathway	1	0.999995480816126	0.999995744983792	0.999995963094035	0.963874532477174	0.701929626175965	0.600142732023108	0.999995973285324	0.999996155092228	1.46717043383692e-26
Arginine biosynthesis	1	0.73908708649092	0.00473651339369073	0.689721496405048	0.0845587717243569	0.783823344053992	0.325508341652127	0.999995973285324	0.999996155092228	1
Alcoholism	0.0063614340671248	0.00588656631315583	0.999995744983792	0.999995963094035	0.999994579166315	0.906995502147501	0.999994309935749	0.999995973285324	0.999996155092228	0.999996219598294
Proximal tubule bicarbonate reclamation	1	1	0.999995744983792	0.999995963094035	0.407250891227479	0.00492489345271298	0.00632962434674104	0.999995973285324	0.999996155092228	1
Fanconi anemia pathway	0.999995408152258	0.0882766904851481	0.00873509190230058	0.577091494711715	0.230490922504825	0.999995361183213	0.999994309935749	0.999995973285324	0.266085821502368	0.809620957552622
Linoleic acid metabolism	0.999995408152258	1	0.999995744983792	0.0322097670155058	0.999994579166315	0.999995361183213	0.999994309935749	0.999995973285324	0.20118968202321	0.67197241644371
Amyotrophic lateral sclerosis	1.95967381784337e-10	1.90704772017006e-06	0.723974649963532	0.999995963094035	0.952211184090736	0.337439621517779	0.788196197524584	0.999995973285324	0.999996155092228	0.999996219598294
Cysteine and methionine metabolism	0.999995408152258	0.127675890151179	0.0042943834817838	0.999995963094035	0.0129726795560367	0.999995361183213	0.999994309935749	0.999995973285324	0.999996155092228	0.999996219598294
N-Glycan biosynthesis	1	0.79769116746298	0.0259705425243016	0.999995963094035	0.258081716124605	1	0.820721492573584	0.999995973285324	0.999996155092228	1
Endocytosis	0.168462590096937	1.78977752994208e-08	0.0180764215524701	0.999995963094035	0.000144367186302113	1.94678329960812e-08	4.98967305933936e-07	0.999995973285324	0.999996155092228	0.999996219598294
Glycine, serine and threonine metabolism	1	0.628161906750045	0.0306656629331631	0.999995963094035	0.155781741775681	0.999995361183213	0.999994309935749	0.999995973285324	0.999996155092228	1
Epithelial cell signaling in Helicobacter pylori infection	0.758012477104745	0.0183776523272481	0.985790933915928	0.999995963094035	0.0943481959925388	0.0567052060789182	0.595270616607875	0.999995973285324	0.879302832690721	0.999996219598294
Viral carcinogenesis	0.741768180537693	6.18675481479854e-07	0.999995744983792	0.999995963094035	0.498571294094415	0.213592342234842	0.238183323069265	0.999995973285324	0.999996155092228	0.999996219598294
Folate biosynthesis	1	0.992993908393996	0.288904342382861	0.928386253506463	0.92660412725927	1	0.0445101952493101	0.999995973285324	1	1
Aldosterone synthesis and secretion	0.999995408152258	0.249557190014543	0.709217846633239	0.999995963094035	0.32693913381402	7.06535357117328e-15	4.48656726904374e-09	0.999995973285324	0.999996155092228	0.999996219598294
Tuberculosis	0.999995408152258	0.00378155821720888	0.999995744983792	0.999995963094035	0.999994579166315	0.769677450908223	0.999994309935749	0.999995973285324	0.0936282892618916	3.04412420556698e-05
Base excision repair	1	0.122104890716608	0.00234075704757007	0.0761854218869817	0.117002388712213	0.999995361183213	0.999994309935749	0.999995973285324	0.999996155092228	1
RIG-I-like receptor signaling pathway	1	0.584458484251794	0.999995744983792	0.999995963094035	0.952211184090736	0.999995361183213	0.999994309935749	0.999995973285324	0.234482171962724	1.64971848299642e-05
Staphylococcus aureus infection	1	0.999995480816126	1	0.999995963094035	0.999994579166315	0.999995361183213	0.999994309935749	0.999995973285324	9.69071318373416e-17	1.67156863154448e-05
Prion disease	8.30163424726916e-16	4.24860686641925e-12	0.999995744983792	0.999995963094035	0.999994579166315	0.408862176601929	0.999994309935749	0.999995973285324	0.999996155092228	0.999996219598294
Huntington disease	1.95967381784337e-10	2.67668630279475e-07	0.999995744983792	0.999995963094035	0.999994579166315	1.30421485620904e-06	0.00973460047310438	0.999995973285324	0.999996155092228	0.999996219598294
Protein processing in endoplasmic reticulum	0.000114243883604304	2.26687219846028e-13	0.000973820418032682	0.999995963094035	0.0512189730104871	0.901311365373686	0.999994309935749	0.999995973285324	0.999996155092228	0.999996219598294
Synaptic vesicle cycle	0.999995408152258	6.46738762220339e-05	0.999995744983792	0.999995963094035	0.960829463821628	0.0242592312290862	2.72759825129451e-13	0.999995973285324	0.999996155092228	1
Amino sugar and nucleotide sugar metabolism	1	0.000787251369085837	0.000298692856701155	0.999995963094035	0.693086448471179	0.335490511854968	0.999994309935749	0.999995973285324	0.999996155092228	1
Porphyrin and chlorophyll metabolism	1	0.992993908393996	0.00804432994722699	0.999995963094035	0.999994579166315	0.999995361183213	0.999994309935749	0.999995973285324	0.00190969223133163	1
Neutrophil extracellular trap formation	0.0598222329623025	2.51113453438728e-05	0.999995744983792	0.999995963094035	0.999994579166315	0.124015226055392	0.999994309935749	0.999995973285324	0.999996155092228	0.999996219598294
RNA transport	0.171757828089723	4.14109739504318e-05	0.0549272309633022	0.999995963094035	0.199554870825341	0.999995361183213	0.999994309935749	0.999995973285324	0.999996155092228	0.999996219598294
Intestinal immune network for IgA production	1	0.999995480816126	1	0.999995963094035	0.999994579166315	1	0.999994309935749	0.999995973285324	0.0005777775137013	7.93350605733569e-05
Peroxisome	0.999995408152258	0.182253544191482	0.000112860627877001	0.00174133458746655	0.112317420033947	0.999995361183213	0.999994309935749	0.999995973285324	0.999996155092228	0.999996219598294
Mismatch repair	0.626118080656728	9.30345410011662e-06	0.000323410138953462	0.403265759584552	0.211904128138208	1	1	0.999995973285324	0.999996155092228	0.999996219598294
Protein export	0.247788019118366	0.00187513079555486	0.999995744983792	0.999995963094035	0.100878503318853	1	0.933332894105761	0.999995973285324	0.999996155092228	1
Ascorbate and aldarate metabolism	1	0.651810767589633	0.227560504468345	1	1	1	0.999994309935749	0.999995973285324	0.0005777775137013	1
Glyoxylate and dicarboxylate metabolism	1	0.000679043131391556	7.36483517972499e-05	0.999995963094035	0.999994579166315	0.999995361183213	0.999994309935749	0.999995973285324	0.999996155092228	1
Vibrio cholerae infection	0.00585124253449474	2.2340576939462e-07	0.889717372275695	0.999995963094035	0.710284748527275	0.987677707649102	0.425925364488483	0.999995973285324	0.999996155092228	0.999996219598294
Cytosolic DNA-sensing pathway	0.999995408152258	0.80263277525588	0.806638485195562	0.999995963094035	0.999994579166315	0.999995361183213	0.999994309935749	0.999995973285324	0.726923185648159	3.90524267308526e-09
ABC transporters	8.29997767203723e-13	0.309768824412746	0.146149936023414	0.242948909075821	0.0279006148915076	1	0.999994309935749	0.999995973285324	0.999996155092228	0.999996219598294
Primary bile acid biosynthesis	0.999995408152258	1	0.999995744983792	0.0322097670155058	0.999994579166315	0.975001816044206	0.999994309935749	0.999995973285324	0.790776585011186	1
Ubiquitin mediated proteolysis	2.73540125588961e-06	3.69660184813785e-13	0.000387412632494486	0.999995963094035	0.0716879384850408	0.000253176376284081	0.0106585951056735	0.999995973285324	0.999996155092228	0.999996219598294
Fatty acid biosynthesis	1	0.628977425465868	0.00485985394841929	0.0448855907181343	0.68253822406282	1	0.72841690849945	0.999995973285324	0.999996155092228	0.999996219598294
Pentose and glucuronate interconversions	1	0.940852888748833	0.0713260398899094	0.999995963094035	0.999994579166315	1	0.999994309935749	0.999995973285324	0.00119929082173664	1
Rheumatoid arthritis	0.999995408152258	0.594706894338945	0.999995744983792	0.999995963094035	0.999994579166315	0.999995361183213	0.999994309935749	0.999995973285324	0.00021708238349976	0.320510665903493
Pentose phosphate pathway	0.999995408152258	0.00967764876993716	0.000973820418032682	0.999995963094035	0.999994579166315	0.999995361183213	0.905216808144565	0.999995973285324	1	1
Oocyte meiosis	0.0140418616287246	2.19087594109079e-08	0.197823102480991	0.999995963094035	0.999994579166315	0.00532492337083652	0.302819804724095	0.999995973285324	0.999996155092228	0.999996219598294
Terpenoid backbone biosynthesis	1	0.438802547794301	6.92100516009466e-06	0.689721496405048	0.971177640160263	0.999995361183213	0.999994309935749	0.999995973285324	0.999996155092228	1
Asthma	1	1	1	1	1	1	1	0.999995973285324	0.00100674520758868	0.000517158127130368
Galactose metabolism	0.999995408152258	0.00351482319809729	0.258023128322589	0.999995963094035	0.511887072506093	0.395601449837785	0.999994309935749	0.999995973285324	0.999996155092228	0.999996219598294
Retinol metabolism	1	0.999995480816126	0.215723032165092	0.0269669713535153	0.999994579166315	1	1	0.999995973285324	0.396623342054984	1
Hematopoietic cell lineage	0.999995408152258	0.999995480816126	0.999995744983792	0.999995963094035	0.999994579166315	0.999995361183213	0.999994309935749	0.999995973285324	6.18170877417972e-06	1.73726772587163e-17
Tryptophan metabolism	1	0.667237733820538	0.00224861479507242	0.999995963094035	0.323331678053891	0.999995361183213	0.999994309935749	0.999995973285324	0.999996155092228	0.999996219598294
Glucagon signaling pathway	0.999995408152258	3.68899063179614e-05	0.408662416668822	0.999995963094035	0.0291267669866403	0.000187908408774795	0.00061923558661603	0.999995973285324	0.999996155092228	0.999996219598294
Necroptosis	0.453603400417885	0.127675890151179	0.682379332887443	0.999995963094035	0.999994579166315	0.392322742947193	0.999994309935749	0.999995973285324	0.999996155092228	0.000200174031339874
DNA replication	0.318833332419802	2.14465607421035e-07	0.000112860627877001	0.873522975098204	0.498571294094415	0.998706772111766	0.999994309935749	0.999995973285324	0.999996155092228	0.999996219598294
Collecting duct acid secretion	0.734475907634021	0.0180012106726443	0.618433025087198	0.999995963094035	0.187697347129793	0.999995361183213	0.999994309935749	0.999995973285324	0.999996155092228	0.999996219598294
Proteasome	8.30246244361156e-08	2.15937332670983e-11	0.0763654746736282	0.999995963094035	0.999994579166315	0.999995361183213	0.999994309935749	0.999995973285324	0.999996155092228	0.999996219598294
Steroid hormone biosynthesis	1	1	0.999995744983792	0.00683420520724134	0.999994579166315	1	1	0.999995973285324	0.0143195842518759	1
Metabolism of xenobiotics by cytochrome P450	1	0.999995480816126	0.951472269537461	0.000196810592076799	0.999994579166315	1	1	0.999995973285324	0.0005777775137013	1
Thermogenesis	0.866223034625629	0.0118295429816286	0.999995744983792	0.999995963094035	0.701793160797386	0.00117414868254533	0.972118603219014	0.999995973285324	0.999996155092228	0.999996219598294
Drug metabolism	0.999995408152258	0.36333241065691	0.429529962624441	0.146499881512827	0.841317307482452	0.999995361183213	0.999994309935749	0.999995973285324	0.0137758671319932	0.999996219598294
Parkinson disease	2.93673481360141e-16	1.01958873216854e-05	0.388142028729083	0.999995963094035	0.999994579166315	0.167106318673507	0.999994309935749	0.999995973285324	0.999996155092228	0.999996219598294
Citrate cycle (TCA cycle)	0.999995408152258	4.66830959482306e-13	0.000250794979309993	0.999995963094035	0.999994579166315	0.672592359804164	0.999994309935749	0.999995973285324	1	1
beta-Alanine metabolism	1	0.651810767589633	0.0124077919843438	0.999995963094035	0.0145180316888644	0.940559384001259	0.999994309935749	0.999995973285324	0.999996155092228	1
RNA polymerase	0.201601654988427	1.06161975163182e-06	0.00136035102884237	0.999995963094035	0.999994579166315	0.395601449837785	0.999994309935749	0.999995973285324	0.999996155092228	1
mRNA surveillance pathway	0.000190147098266872	3.61217039901423e-16	0.00743739918595119	0.999995963094035	0.694995003675895	0.315899858045102	0.999994309935749	0.999995973285324	0.999996155092228	0.999996219598294
Fatty acid degradation	1	0.679702825938733	3.65281041296686e-10	0.999995963094035	0.528510130274085	0.246628275397138	0.999994309935749	0.999995973285324	1	1
Propanoate metabolism	1	0.000112962290967364	7.36483517972499e-05	0.999995963094035	0.0349669658872204	0.999995361183213	0.999994309935749	0.999995973285324	0.999996155092228	1
Nucleotide excision repair	0.866223034625629	7.80658237493332e-08	1.20331814592676e-06	0.999995963094035	0.117002388712213	0.532181789688699	0.999994309935749	0.999995973285324	0.999996155092228	0.999996219598294
Autoimmune thyroid disease	1	0.999995480816126	1	0.999995963094035	1	1	0.999994309935749	0.999995973285324	1.64453815963386e-05	6.16052536329089e-10
Type I diabetes mellitus	1	0.999995480816126	1	1	0.999994579166315	1	0.999994309935749	0.999995973285324	1.2689148533025e-07	5.25209519665836e-05
Aminoacyl-tRNA biosynthesis	1	6.87129110556757e-05	9.80725736023302e-05	0.999995963094035	0.762888442530839	0.999995361183213	0.999994309935749	0.999995973285324	0.999996155092228	0.999996219598294
Pyruvate metabolism	1	2.21013097920952e-06	1.86184067715235e-11	0.999995963094035	0.321918973401502	0.999995361183213	0.999994309935749	0.999995973285324	0.999996155092228	1
Herpes simplex virus 1 infection	2.62520140982329e-234	0.129701738214927	0.999995744983792	0.999995963094035	0.999994579166315	0.999995361183213	0.999994309935749	0.999995973285324	2.19671282298884e-120	0.999996219598294
Antigen processing and presentation	0.0459002821249373	0.998255992741478	0.985790933915928	0.999995963094035	0.999994579166315	0.999995361183213	0.999994309935749	0.999995973285324	0.180922933385637	1.64971848299642e-05
Olfactory transduction	0.999995408152258	0.999995480816126	0.999995744983792	0.999995963094035	0.999994579166315	0.999995361183213	0.999994309935749	0.999995973285324	1.95698878983548e-187	0.999996219598294
Cytokine-cytokine receptor interaction	1	0.999995480816126	0.999995744983792	0.999995963094035	1	0.999995361183213	0.999994309935749	0.999995973285324	1.00746263332647e-14	3.80722489762661e-33
Viral protein interaction with cytokine and cytokine receptor	1	1	1	1	1	1	1	0.999995973285324	2.27702291458086e-21	0.0377609939820451
Ribosome	7.66496462095228e-08	4.86727120644805e-14	0.999995744983792	0.999995963094035	0.999994579166315	1	0.999994309935749	0.999995973285324	0.999996155092228	1
Spliceosome	8.63324383060375e-11	2.42221950611854e-23	0.00265459209258096	0.999995963094035	0.999994579166315	0.409418025246006	0.999994309935749	0.999995973285324	0.999996155092228	0.999996219598294
Ribosome biogenesis in eukaryotes	0.0146684825254432	0.000118434565623057	0.0394297125704274	0.999995963094035	0.674932503295868	0.999995361183213	0.999994309935749	0.999995973285324	0.999996155092228	0.999996219598294
Glycolysis / Gluconeogenesis	0.999995408152258	2.04538784800354e-08	3.51167706552159e-06	0.999995963094035	0.694995003675895	0.998706772111766	0.999994309935749	0.999995973285324	0.999996155092228	1
Butanoate metabolism	1	0.857505051945129	0.000112860627877001	0.999995963094035	0.0268420810978426	0.906223221617734	0.999994309935749	1	0.999996155092228	1
Valine, leucine and isoleucine degradation	1	0.00734529400320202	1.77323065449765e-10	0.999995963094035	0.0415407660780766	0.335490511854968	0.999994309935749	1	0.999996155092228	0.999996219598294
Vitamin B6 metabolism	1	1	0.0159903158136363	0.472337340445121	0.599786431503262	1	1	1	1	1
Neomycin, kanamycin and gentamicin biosynthesis	1	0.0145170422659597	1	1	0.92660412725927	0.0113512054833377	1	1	1	1
Fructose and mannose metabolism	0.999995408152258	0.00527154164434717	8.69369386147613e-06	0.999995963094035	0.999994579166315	0.759017298419303	1	1	0.999996155092228	1
Phosphonate and phosphinate metabolism	0.866223034625629	0.00264213620687832	0.999995744983792	1	1	1	1	1	1	1
Graft-versus-host disease	1	1	1	0.999995963094035	1	1	1	1	3.64442769023826e-05	3.556617655537e-07
Allograft rejection	1	1	1	1	1	1	1	1	8.24927310401702e-08	6.90757490916127e-06
